# Supplementary material for: Assessment of Vaccination Impact in PPR-Control Program Implemented in Southern States of India: A System Dynamics Model Approach
Source: Viruses. 2024 Dec 27;17(1):23. doi: 10.3390/v17010023 (PMC11769144; doi:10.3390/v17010023)
Supplement: Supplementary file 1 [file viruses-17-00023-s001.zip]

Archive with 1 entries (1 files):
- viruses-3330550-supplementary.pdf
